# Supplementary material for: A Large-Scale Rheumatoid Arthritis Genetic Study Identifies Association at Chromosome 9q33.2
Source: PLoS Genet. 2008 Jun 27;4(6):e1000107. doi: 10.1371/journal.pgen.1000107 (PMC2481282; doi:10.1371/journal.pgen.1000107)
Supplement: Table S1 — Minor allele frequencies and allele-based association of chr 9q33 SNPs with RA. (0.10 MB XLS) [file pgen.1000107.s002.xls]

## Sheet: Table 1
Table S1. Minor allele frequencies and allele-based association of chr 9q33 SNPs with RA.
				Sample Set 1 475 Cases/475 Controls																Sample Set 2 661 Cases/1322 Controls																Sample Set 3 596 Cases/705 Controls
				Case Genotypes						Control Genotypes										Case Genotypes						Control Genotypes										Case Genotypes						Control Genotypes
Marker	Gene	Type	Position & Allelesa	11	12	22	MAFb	HWc		11	12	22	MAFb	HWc		OR (95%CI)	Pd	Genotypic Pe		11	12	22	MAFb	HWc		11	12	22	MAFb	HWc		OR (95%CI)	Pd	Genotypic Pe		11	12	22	MAFb	HWc		11	12	22	MAFb	HWc	OR (95%CI)	Pd	Genotypic Pe
rs10984984	MEGF9	intronic	T122503297C	4	73	394	0.0859873	0.766278		3	62	405	0.0723404	0.725099		1.21 (0.86-1.69)	0.276756	0.563308
rs10760112	MEGF9	intronic	C122507391T	62	187	223	0.329449	0.0284064		43	163	261	0.266595	0.0241073		1.35 (1.11-1.65)	0.00470733	0.0179785		62	289	308	0.313354	0.651834		105	572	639	0.297112	0.147017		1.08 (0.94-1.25)	0.286635	0.506798		57	247	284	0.306973	0.771339		71	283	346	0.303571	0.245817	1.02 (0.86-1.20)	0.853175	0.8434
rs10985014			G122538111A	13	117	341	0.151805	0.472388		12	93	364	0.124733	0.0549259		1.26 (0.97-1.63)	0.0991096	0.174149		10	160	489	0.136571	0.512762		22	325	969	0.140198	0.424454		0.97 (0.80-1.18)	0.752713	0.944296
rs7026635	FBXW2	intronic	G122589848A	40	185	247	0.28072	0.568419		31	154	285	0.229787	0.117204		1.31 (1.06-1.61)	0.0135207	0.0356982		46	272	341	0.276176	0.43687		67	505	745	0.242597	0.133389		1.19 (1.03-1.38)	0.0197074	0.0646214		54	233	301	0.289966	0.367707		45	268	387	0.255714	0.921161	1.19 (1.00-1.41)	0.0534007	0.117693
rs1577001	LOC402377	intronic	T122597128C	0	15	457	0.0158898	1		0	18	452	0.0191489	1		0.83 (0.41-1.65)	0.586374	0.589		1	29	629	0.0235205	0.30316		0	54	1263	0.0205011	1		1.15 (0.74-1.80)	0.537718	0.412
rs7873274	LOC402377	intronic	C122599313T	7	79	384	0.0989362	0.197658		7	76	387	0.0957447	0.174717		1.04 (0.76-1.41)	0.820337	0.966369		9	136	513	0.117021	1		16	239	1058	0.103199	0.549757		1.15 (0.93-1.42)	0.18939	0.403896
rs10985044			A122603331G	15	119	338	0.157839	0.296462		13	97	360	0.130851	0.0640248		1.24 (0.96-1.61)	0.107484	0.218068
rs10760117	PSMD5	intronic	T122626558G	99	208	157	0.4375	0.0591244		66	198	199	0.356371	0.15591		1.40 (1.17-1.69)	0.000610731	0.00270368		107	342	209	0.422492	0.109997		195	649	474	0.394158	0.273475		1.12 (0.98-1.29)	0.080471	0.171279		115	292	180	0.444634	0.933382		124	319	253	0.407328	0.182428	1.16 (1.00-1.36)	0.0599403	0.0993315
rs10739575			G122645922A	18	122	332	0.167373	0.134906		13	107	348	0.142094	0.183317		1.21 (0.94-1.56)	0.142793	0.344216		14	202	443	0.174507	0.135387		25	349	942	0.151596	0.285353		1.18 (0.99-1.41)	0.0579924	0.140581		21	170	399	0.179661	0.576789		23	189	488	0.167857	0.346642	1.09 (0.89-1.33)	0.436455	0.72373
rs933003			A122647650G	0	21	451	0.0222458	1		1	10	458	0.0127932	0.0687594		1.76 (0.86-3.59)	0.126265	0.116		0	32	627	0.0242792	1		0	56	1260	0.0212766	1		1.14 (0.74-1.78)	0.541904	0.546		0	33	558	0.0279188	1		0	49	651	0.035	1	0.79 (0.51-1.24)	0.298567	0.298
rs10985051			C122647701A	15	120	336	0.159236	0.300849		14	97	358	0.133262	0.0276412		1.23 (0.95-1.59)	0.124456	0.208132		15	167	477	0.149469	0.878879		24	347	946	0.149962	0.278853		1.00 (0.83-1.20)	0.952116	0.728631
rs13291973			T122654694G	5	64	403	0.0783898	0.191538		4	55	410	0.0671642	0.145736		1.18 (0.83-1.67)	0.363363	0.664021		7	97	554	0.0843465	0.211871		9	200	1107	0.0828267	1		1.02 (0.80-1.30)	0.870434	0.67209
rs1837	PHF19	3'UTR	T122658050C	41	194	237	0.292373	0.911426		32	152	286	0.229787	0.0675641		1.38 (1.13-1.70)	0.00252558	0.00458564		44	285	330	0.283005	0.102909		72	514	731	0.24981	0.141957		1.19 (1.02-1.38)	0.0216243	0.0669305		54	239	296	0.294567	0.553115		45	271	383	0.258226	0.843407	1.20 (1.01-1.43)	0.040226	0.100972
rs1056567	PHF19	S181S	T122671866C	55	205	212	0.333686	0.605762		38	182	250	0.274468	0.562666		1.32 (1.09-1.61)	0.00589748	0.0224802		65	320	274	0.341426	0.0463024		104	571	641	0.295973	0.145805		1.23 (1.07-1.42)	0.00279903	0.00916714		74	271	245	0.355085	1		74	300	326	0.32	0.728196	1.17 (0.99-1.38)	0.0612102	0.165064
rs10985070	PHF19	intronic	C122675942A	99	234	137	0.459574	1		69	222	178	0.383795	1		1.37 (1.14-1.64)	0.000907485	0.00403767
rs1953126			T122680321C	61	221	184	0.368026	0.765027		45	197	223	0.308602	0.913436		1.30 (1.08-1.58)	0.006658	0.0232832		87	319	250	0.375762	0.405066		125	561	632	0.307663	1		1.35 (1.18-1.56)	1.69242e-05	7.82823e-05		83	287	221	0.383249	0.542994		82	322	293	0.348637	0.677393	1.16 (0.99-1.36)	0.0660929	0.18301
rs1930777			A122680989G	4	72	396	0.0847458	0.763058		3	62	404	0.0724947	0.725388		1.18 (0.85-1.66)	0.327678	0.629418
rs1609810			G122682172A	61	222	184	0.368308	0.69117		43	194	224	0.303688	0.912493		1.34 (1.10-1.62)	0.00314834	0.0118164		87	325	245	0.379756	0.214795		125	558	633	0.306991	0.896987		1.38 (1.20-1.59)	4.21333e-06	1.54563e-05		84	281	223	0.382	0.793762		82	320	297	0.346	0.802403	1.17 (0.99-1.37)	0.0599581	0.171181
rs10985073			T122683676C	101	230	140	0.458599	0.711287		70	220	178	0.384615	0.922189		1.36 (1.13-1.63)	0.00129006	0.00554662
rs7034390			A122686309T	62	227	183	0.371822	0.555362		45	198	227	0.306383	0.828833		1.34 (1.11-1.62)	0.00261635	0.00914587
rs10818482			A122687906G	96	235	139	0.454255	0.925878		66	220	181	0.376874	1		1.38 (1.14-1.65)	0.00067927	0.00307174
rs2270231			C122690803G	62	227	182	0.372611	0.554598		47	197	226	0.309574	0.666808		1.32 (1.09-1.60)	0.00388232	0.0115642
rs2072438			T122691122C	101	233	138	0.460805	0.926186		69	223	176	0.385684	1		1.36 (1.13 -1.64)	0.00101821	0.00441765
rs881375			T122692719C	62	228	182	0.372881	0.554648		47	198	223	0.311966	0.747303		1.31 (1.08-1.59)	0.00524838	0.0157714		88	325	245	0.380699	0.247299		125	561	629	0.308365	1		1.38 (1.20-1.58)	4.7834e-06	1.99439e-05		86	278	223	0.383305	1		85	320	294	0.350501	0.933847	1.15 (0.98-1.35)	0.0848825	0.226917
rs6478486			T122695150C	63	226	182	0.373673	0.623388		45	197	227	0.30597	0.827964		1.35 (1.12-1.64)	0.00191525	0.00698353		87	325	246	0.379179	0.246104		124	558	631	0.306931	1		1.38 (1.20-1.58)	4.82998e-06	1.89834e-05		85	276	224	0.381197	1		81	320	297	0.345272	0.738348	1.17 (0.99-1.37)	0.0584731	0.162322
rs1860824			G122699160T	62	226	184	0.370763	0.622147		45	197	228	0.305319	0.827808		1.34 (1.11-1.62)	0.00263652	0.00920841
rs10760126			T122702439C	101	230	140	0.458599	0.711287		68	222	180	0.380851	1		1.38 (1.15-1.65)	0.000689851	0.00301329
rs4836834	TRAF1	3'UTR	T122705722A	101	231	140	0.458686	0.780995		68	222	180	0.380851	1		1.38 (1.15-1.66)	0.000671594	0.00296255		130	345	184	0.459029	0.182574		205	631	481	0.395216	0.954084		1.30 (1.14-1.48)	0.000109755	0.000325779		137	301	151	0.488115	0.621084		136	332	232	0.431429	0.396721	1.26 (1.08-1.47)	0.0041986	0.010071
rs10435844	TRAF1	intronic	G122708020T	62	226	183	0.37155	0.621716		45	197	228	0.305319	0.827808		1.35 (1.11-1.63)	0.00235152	0.00820268
rs2239657	TRAF1	P340P	G122711341A	62	224	184	0.370213	0.692518		45	195	229	0.303838	0.74325		1.35 (1.11-1.63)	0.00236438	0.00822315		87	325	247	0.378604	0.24637		125	557	635	0.306378	0.846005		1.38 (1.20-1.58)	4.85853e-06	1.78192e-05		85	282	224	0.382403	0.861788		82	320	298	0.345714	0.802694	1.17 (1.00-1.38)	0.0522891	0.15276
rs12377786	TRAF1	intronic	G122711580T	0	4	468	0.00423729	1		0	3	467	0.00319149	1		1.33 (0.30-5.95)	0.708493	0.718
rs2239658	TRAF1	intronic	T122711658C	62	225	184	0.370488	0.622878		45	195	228	0.304487	0.743461		1.34 (1.11-1.63)	0.00249204	0.00854695
rs7021880	TRAF1	intronic	C122713711G	51	225	195	0.347134	0.264516		34	187	249	0.271277	1		1.43 (1.17-1.74)	0.000311986	0.0011922		77	306	275	0.349544	0.607202		100	516	701	0.27183	0.727776		1.44 (1.25-1.66)	5.088e-07	3.09217e-06		78	274	238	0.364407	1		79	309	312	0.333571	0.865043	1.15 (0.97-1.35)	0.101956	0.259499
rs3747841	TRAF1	S170S	A122715622G	0	15	455	0.0159574	1		0	6	464	0.00638298	1		2.52 (0.98-6.53)	0.0470025	0.046		0	14	645	0.0106222	1		0	37	1279	0.0140578	1		0.75 (0.41-1.40)	0.363966	0.359
rs2416804	TRAF1	intronic	G122716217C	101	229	142	0.456568	0.643063		67	221	181	0.378465	1		1.38 (1.15-1.66)	0.000657984	0.00280615
rs2416805	TRAF1	intronic	T122716303C	62	227	183	0.371822	0.555362		46	195	229	0.305319	0.663529		1.35 (1.11-1.63)	0.00228899	0.00701931
rs876445	TRAF1	intronic	A122716923T	62	226	183	0.37155	0.621716		45	197	228	0.305319	0.827808		1.35 (1.11-1.63)	0.00235152	0.00820268
rs10118357	TRAF1	intronic	G122719889A	103	228	140	0.460722	0.578603		68	222	180	0.380851	1		1.39 (1.16-1.67)	0.000508189	0.00215969
rs2269059	TRAF1	intronic	A122722293T	3	74	395	0.0847458	1		4	61	405	0.0734043	0.300429		1.17 (0.84-1.63)	0.365577	0.481214		4	90	565	0.0743551	0.775782		7	196	1114	0.0797267	0.850076		0.93 (0.72-1.19)	0.551145	0.756828
rs2191959	TRAF1	intronic	A122723655T	3	74	395	0.0847458	1		3	62	405	0.0723404	0.725099		1.19 (0.85-1.66)	0.31764	0.567882
rs7021049	TRAF1	intronic	G122723803T	103	229	140	0.460805	0.643192		68	222	180	0.380851	1		1.39 (1.16-1.67)	0.000494674	0.00213242		133	342	184	0.461305	0.273206		204	630	483	0.394077	1		1.32 (1.15-1.50)	4.77538e-05	0.000179467		138	299	154	0.486464	0.805047		137	331	232	0.432143	0.355291	1.24 (1.07-1.45)	0.00618579	0.0159878
rs7021206	TRAF1	intronic	G122723978A	62	223	184	0.369936	0.693047		45	194	228	0.304069	0.663532		1.34 (1.11-1.63)	0.00261517	0.00907816
rs1014529	TRAF1	intronic	C122724764G	62	226	183	0.37155	0.621716		45	197	228	0.305319	0.827808		1.35 (1.11-1.63)	0.00235152	0.00820268
rs1930781	TRAF1	intronic	G122727655A	63	225	183	0.372611	0.69366		45	197	227	0.30597	0.827964		1.35 (1.11-1.63)	0.00226481	0.00835857
rs1930782	TRAF1	intronic	C122727726T	97	234	140	0.454352	1		66	219	183	0.375	1		1.39 (1.15-1.67)	0.000503475	0.00232391
rs3761846			C122729418T	98	234	140	0.455508	1		68	219	183	0.37766	0.844789		1.38 (1.15-1.66)	0.000652703	0.00294438
rs2416806			G122730113C	62	224	185	0.369427	0.693041		45	196	228	0.304904	0.744698		1.34 (1.10-1.62)	0.00309527	0.0109338
rs7864019			A122732689T	61	228	182	0.37155	0.489665		46	196	228	0.306383	0.665456		1.34 (1.11-1.62)	0.00275141	0.00796126
rs10760130			G122741811A	98	230	141	0.454158	0.85221		68	223	177	0.383547	0.922229		1.34 (1.11-1.61)	0.0020216	0.00815543
rs10818488			A122744908G	97	233	140	0.454255	1		68	220	181	0.379531	0.922117		1.36 (1.13-1.64)	0.00107084	0.00470314
rs2900180			T122746203C	59	222	185	0.364807	0.617177		45	194	223	0.307359	0.744191		1.29 (1.07-1.57)	0.00866181	0.0262636		88	325	244	0.381279	0.246848		126	558	633	0.307517	0.846237		1.39 (1.21-1.59)	3.21036e-06	1.18737e-05		88	283	219	0.388983	0.862719		85	323	292	0.352143	0.80401	1.17 (1.00-1.37)	0.0523213	0.152656
rs10760131			G122749962T	0	20	446	0.0214592	1		0	9	451	0.00978261	1		2.22 (1.01-4.90)	0.0413504	0.041		0	19	634	0.0145482	1		1	56	1242	0.0223249	0.478327		0.65 (0.38-1.09)	0.100268	0.286
rs12004487	C5	intronic	C122756502T	5	74	386	0.0903226	0.406965		3	67	398	0.0779915	0.753353		1.17 (0.85-1.63)	0.341972	0.608301		5	95	558	0.0797872	0.595498		8	220	1089	0.0895976	0.49844		0.88 (0.69-1.12)	0.298085	0.410235
rs16910233	C5	intronic	G122763432C	0	4	468	0.00423729	1		0	3	465	0.00320513	1		1.32 (0.30-5.93)	0.712702	0.722		0	5	654	0.00379363	1		0	21	1295	0.00797872	1		0.47 (0.18-1.26)	0.123839	0.111
rs2269066	C5	intronic	T122776839C	5	86	381	0.101695	1		1	67	401	0.0735608	0.497618		1.43 (1.03-1.97)	0.0295806	0.062709		15	141	503	0.129742	0.169212		12	209	1096	0.0884586	0.497434		1.54 (1.25-1.89)	7.18636e-05	0.000462508		10	115	465	0.114407	0.31445		7	141	552	0.110714	0.700875	1.04 (0.81-1.33)	0.767777	0.543794
rs2269067	C5	intronic	C122776861G	23	150	299	0.207627	0.483658		13	138	317	0.175214	0.750545		1.23 (0.98-1.55)	0.075639	0.150043		41	212	405	0.223404	0.0719083		35	379	903	0.170463	0.560206		1.40 (1.19-1.65)	7.09655e-05	9.40773e-05		33	215	343	0.237733	1		25	231	444	0.200714	0.55535	1.24 (1.03-1.50)	0.0221634	0.0659581
rs2159776	C5	intronic	C122795981T	98	242	131	0.464968	0.517271		87	221	160	0.422009	0.507297		1.19 (0.99-1.43)	0.0611208	0.106385		134	333	191	0.456687	0.637939		261	642	414	0.441913	0.695724		1.06 (0.93-1.21)	0.379026	0.54657		134	285	170	0.46944	0.508165		133	375	192	0.457857	0.039998	1.05 (0.90-1.22)	0.550871	0.130369
rs10760134	C5	intronic	C122798246T	80	244	146	0.429787	0.22165		106	233	131	0.473404	0.926316		0.84 (0.70-1.01)	0.0543764	0.0953244
rs7040033	C5	intronic	A122798865G	83	243	146	0.433263	0.348363		107	232	131	0.474468	0.853266		0.85 (0.71-1.02)	0.070014	0.129203		128	339	192	0.451442	0.345709		308	640	368	0.477204	0.376651		0.90 (0.79-1.03)	0.12692	0.127309		101	284	205	0.411864	0.865386		139	350	209	0.449857	0.760016	0.86 (0.73-1.00)	0.052142	0.142983
rs10760135	C5	intronic	T122802827C	102	233	132	0.46788	1		87	219	157	0.424406	0.505839		1.19 (0.99-1.43)	0.0614271	0.152265		132	332	194	0.452888	0.694094		261	637	418	0.44035	0.538362		1.05 (0.92-1.20)	0.45618	0.569532
rs17611	C5	I802V	A122809021G	80	238	149	0.426124	0.39516		106	230	129	0.475269	0.85285		0.82 (0.68-0.98)	0.0317568	0.0740567		129	336	196	0.449319	0.529525		305	646	371	0.475038	0.473488		0.90 (0.79-1.03)	0.126863	0.190172		102	275	209	0.408703	0.494356		145	341	213	0.451359	0.70275	0.84 (0.72-0.98)	0.0315851	0.0959123
rs10818496	C5	intronic	G122814284A	71	225	176	0.388771	1		69	205	196	0.364894	0.197111		1.11 (0.92-1.33)	0.291589	0.363295		87	286	286	0.349014	0.264923		184	612	521	0.372058	0.859577		0.90 (0.79-1.04)	0.159732	0.262613
rs10985126	C5	G385G	C122823755T	14	149	309	0.1875	0.545144		12	134	323	0.168443	0.744019		1.14 (0.90-1.44)	0.273113	0.538785		34	198	425	0.202435	0.0907058		27	362	928	0.157935	0.254778		1.35 (1.14-1.60)	0.000515449	0.000327772		26	204	359	0.217317	0.717432		30	205	465	0.189286	0.219267	1.19 (0.98-1.44)	0.0798547	0.11254
rs993247	C5	intronic	G122825070A	77	245	149	0.423567	0.186285		106	231	132	0.472281	0.78186		0.82 (0.68-0.98)	0.031585	0.0488853
rs2416811	C5	intronic	T122829455C	76	247	146	0.425373	0.10844		108	230	132	0.474468	0.711448		0.82 (0.68-0.98)	0.0302381	0.0319595		128	335	196	0.448407	0.528658		302	642	373	0.473045	0.438991		0.91 (0.79-1.03)	0.144405	0.200052		101	279	210	0.407627	0.609705		138	351	211	0.447857	0.759915	0.85 (0.73-0.99)	0.040067	0.100244
rs10156396	C5	intronic	T122830953C	23	182	265	0.242553	0.314423		24	150	295	0.211087	0.405117		1.20 (0.96-1.49)	0.102136	0.0959451
rs10985132	C5	intronic	T122835515C	23	183	266	0.242585	0.261013		24	150	295	0.211087	0.405117		1.20 (0.96-1.49)	0.10133	0.0926703
rs10818499	C5	intronic	A122839915T	77	247	148	0.424788	0.132899		106	230	134	0.470213	0.711433		0.83 (0.69-1.00)	0.0447584	0.0524095
rs9644911	C5	intronic	G122848925A	23	185	264	0.244703	0.214299		24	150	295	0.211087	0.405117		1.21 (0.98-1.50)	0.0804359	0.0685065		33	217	409	0.214719	0.563336		64	446	807	0.21792	0.808508		0.98 (0.84-1.15)	0.818607	0.914715
rs10739585	C5	intronic	G122849360C	23	185	263	0.245223	0.213851		24	150	295	0.211087	0.405117		1.21 (0.98-1.51)	0.0760858	0.0644956
rs7871371			T122855883C	23	183	265	0.2431	0.260552		25	149	295	0.212154	0.271204		1.19 (0.96-1.48)	0.108834	0.0764026
rs7855998			T122855917C	77	249	146	0.426907	0.109533		105	231	134	0.469149	0.78145		0.84 (0.70-1.01)	0.0611972	0.0640445
rs7029523			T122857434C	22	183	264	0.242004	0.207686		24	150	295	0.211087	0.405117		1.19 (0.96-1.48)	0.10739	0.0800378
rs1924081			A122862268T	23	182	266	0.242038	0.314342		24	150	296	0.210638	0.404619		1.20 (0.96-1.49)	0.10234	0.0962182
rs1323472			C122866156G	79	247	146	0.429025	0.15889		72	211	186	0.378465	0.376763		1.23 (1.03-1.48)	0.0246173	0.018711		110	326	222	0.414894	0.630467		190	606	521	0.374336	0.517963		1.19 (1.04-1.36)	0.0139648	0.0358463		122	292	176	0.454237	1		118	321	261	0.397857	0.269379	1.26 (1.08-1.47)	0.0043843	0.0130958
rs7042135			T122876474C	77	244	150	0.422505	0.219335		105	230	133	0.470085	0.780981		0.82 (0.69-0.99)	0.036037	0.0568065
rs6478498			A122877723G	78	247	147	0.426907	0.157995		105	231	134	0.469149	0.78145		0.84 (0.70-1.01)	0.0617706	0.0773669
rs7856420			G122878978C	39	219	212	0.315957	0.109206		39	192	237	0.288462	1		1.14 (0.94-1.39)	0.185965	0.206953
rs10739586			T122881893A	40	217	215	0.314619	0.166371		39	189	242	0.284043	0.820674		1.16 (0.95-1.41)	0.141772	0.171804
rs6478499			A122882694G	35	213	223	0.300425	0.124344		38	182	250	0.274468	0.562666		1.14 (0.93-1.39)	0.207781	0.129891
rs4837808			A122886441G	35	214	222	0.301486	0.100926		38	182	250	0.274468	0.562666		1.14 (0.93-1.39)	0.189699	0.113373
rs12685539	CEP110	intronic	G122896746T	0	8	464	0.00847458	1		1	5	464	0.00744681	0.022245		1.14 (0.41-3.15)	0.812665	0.441		0	20	639	0.0151745	1		0	25	1291	0.00949848	1		1.61 (0.89-2.90)	0.110889	0.121
rs10760146	CEP110	intronic	T122896906C	73	248	151	0.417373	0.0890572		105	228	137	0.465957	0.579128		0.82 (0.68-0.99)	0.0315602	0.0262138
rs9299273	CEP110	intronic	T122898251A	35	216	217	0.305556	0.0645274		38	187	245	0.279787	0.818856		1.13 (0.93-1.38)	0.21116	0.143063
rs9657673	CEP110	intronic	T122900196C	72	247	152	0.415074	0.0885901		106	227	137	0.467021	0.517484		0.81 (0.67-0.97)	0.0217682	0.0171129		124	328	207	0.437026	0.812389		277	647	393	0.455961	0.738959		0.93 (0.81-1.06)	0.259985	0.480315		98	280	213	0.402707	0.732406		134	342	224	0.435714	0.877893	0.87 (0.75-1.02)	0.092364	0.239687
rs7022941	CEP110	intronic	G122907291C	73	248	151	0.417373	0.0890572		105	226	138	0.464819	0.516019		0.82 (0.69-0.99)	0.0361198	0.0251921
rs1998506	CEP110	intronic	G122910284A	40	219	213	0.316737	0.136641		39	193	238	0.288298	1		1.14 (0.94-1.39)	0.171082	0.22041
rs4837809	CEP110	intronic	T122913032G	36	217	219	0.306144	0.0834079		38	187	244	0.280384	0.818997		1.13 (0.93-1.38)	0.211377	0.164523
rs1407910	CEP110	intronic	T122915251C	36	216	219	0.305732	0.102965		38	185	246	0.278252	0.730073		1.14 (0.94-1.39)	0.183008	0.135318
rs2146838	CEP110	intronic	G122916126A	83	246	143	0.436441	0.22392		77	220	173	0.397872	0.630556		1.17 (0.98-1.41)	0.0868297	0.104729
rs1951784	CEP110	intronic	G122916272A	74	246	152	0.417373	0.130738		104	229	136	0.465885	0.710568		0.82 (0.68-0.99)	0.0319951	0.0377764
rs10818508	CEP110	intronic	G122922855A	35	215	220	0.303191	0.0812574		39	186	245	0.280851	0.648829		1.11 (0.91-1.36)	0.279037	0.161655
rs10081760	CEP110	intronic	A122924127G	40	219	212	0.31741	0.136273		37	194	239	0.285106	0.821914		1.17 (0.96-1.42)	0.118597	0.198484		56	297	305	0.31079	0.202317		119	519	676	0.288052	0.178916		1.11 (0.96-1.29)	0.141335	0.0558218		67	263	261	0.335871	1		62	303	332	0.306313	0.593078	1.15 (0.97-1.35)	0.107224	0.246167
rs2900185	CEP110	intronic	A122927191G	36	215	218	0.30597	0.102669		37	187	246	0.27766	0.908391		1.15 (0.94-1.40)	0.169358	0.162071
rs4837811	CEP110	intronic	T122941415G	36	216	219	0.305732	0.102965		38	187	244	0.280384	0.818997		1.13(0.93-1.38)	0.219148	0.176032
rs2068055	CEP110	intronic	T122943988A	10	114	346	0.142553	0.85029		12	103	354	0.135394	0.16979		1.06 (0.82-1.38)	0.659225	0.663665		15	146	498	0.133536	0.309883		24	356	934	0.153729	0.16713		0.85 (0.70-1.03)	0.0887294	0.0521543
rs10760151	CEP110	intronic	G122945183A	78	244	150	0.423729	0.22136		108	228	133	0.473348	0.579628		0.82 (0.68-0.98)	0.0293057	0.0407885
rs7036541	CEP110	intronic	G122945456C	80	243	149	0.426907	0.300602		108	229	133	0.473404	0.643781		0.83 (0.69-0.99)	0.0412668	0.0641996
rs12683062	CEP110	intronic	T122946625G	6	100	366	0.118644	1		7	93	369	0.114072	0.647508		1.05 (0.79-1.39)	0.75727	0.849209		19	111	528	0.113222	0.000256004		11	236	1070	0.0979499	0.754757		1.18 (0.95-1.46)	0.14632	0.0032437		11	128	451	0.127119	0.577191		10	131	559	0.107857	0.432967	1.20 (0.95-1.53)	0.133874	0.327482
rs3747843	CEP110	intronic	A122954127G	120	246	104	0.517021	0.311361		106	236	127	0.477612	0.92627		1.17 (0.98-1.40)	0.0834353	0.186385		164	337	158	0.504552	0.585959		321	640	355	0.487082	0.348251		1.07 (0.94-1.22)	0.30291	0.34349		170	281	139	0.526271	0.283411		180	342	178	0.501429	0.545884	1.10 (0.95-1.29)	0.216037	0.430807
rs3736855	CEP110	V1398V	A122956841T	80	242	150	0.425847	0.346306		106	230	134	0.470213	0.711433		0.84 (0.70-1.00)	0.0512977	0.089052		129	325	205	0.442337	1		256	611	370	0.453921	0.908704		0.95 (0.83-1.09)	0.495277	0.790855		102	276	212	0.40678	0.444065		140	340	220	0.442857	0.701751	0.86 (0.74-1.01)	0.0680911	0.182343
rs10818512	CEP110	intronic	A122957176G	37	214	221	0.305085	0.157971		38	183	249	0.275532	0.565629		1.15 (0.95-1.41)	0.152921	0.129768
rs3736856	CEP110	intronic	G122960384A	94	232	142	0.448718	1		85	216	167	0.412393	0.295667		1.16 (0.97-1.39)	0.116787	0.218543		128	318	213	0.435508	0.634981		236	638	443	0.421412	0.821226		1.06 (0.93-1.21)	0.400714	0.681594
rs2057466	CEP110	intronic	T122966751C	40	219	211	0.318085	0.136082		39	193	238	0.288298	1		1.15 (0.95-1.40)	0.152163	0.195356
rs1535655	CEP110	intronic	G122968390A	35	215	220	0.303191	0.0812574		38	186	245	0.279318	0.731654		1.12 (0.92-1.37)	0.246602	0.169419
rs2146836	CEP110	intronic	A122970117C	40	218	212	0.317021	0.136682		37	193	240	0.284043	0.909821		1.17 (0.96-1.43)	0.11149	0.186351
rs2302498	CEP110	intronic	A122976150T	79	241	151	0.423567	0.345247		77	216	177	0.393617	0.439546		1.13 (0.94-1.36)	0.18524	0.178449
rs7047038	RAB14	intronic	T122986768G	35	215	221	0.302548	0.0818062		38	182	242	0.279221	0.644519		1.12 (0.92-1.37)	0.259788	0.155714
rs10760152	RAB14	intronic	A122987806C	37	213	221	0.304671	0.158485		38	188	244	0.280851	0.819881		1.12 (0.92-1.37)	0.249185	0.259424		55	293	311	0.305766	0.270502		110	506	701	0.275626	0.167971		1.16 (1.00-1.34)	0.0490226	0.0294113		63	259	269	0.325719	1		51	307	342	0.292143	0.120719	1.17 (0.99-1.38)	0.0680911	0.0882204
rs10760153	RAB14	intronic	C122988196T	79	243	148	0.426596	0.257652		107	229	131	0.474304	0.711289		0.82 (0.69-0.99)	0.0362673	0.0590376
rs942152	RAB14	intronic	C122991506T	89	242	140	0.44586	0.403128		87	221	161	0.421109	0.507165		1.11 (0.92-1.33)	0.27821	0.296493		133	322	204	0.446131	0.81302		204	626	485	0.393156	0.953912		1.24 (1.09-1.42)	0.00148354	0.00642885		141	293	157	0.486464	0.869271		137	330	232	0.432046	0.316897	1.25 (1.07-1.45)	0.00636848	0.0208451
rs9408928	RAB14	intronic	C122991738T	2	49	421	0.0561441	0.650628		5	36	429	0.0489362	0.00302294		1.16 (0.77-1.73)	0.502622	0.195055		5	70	583	0.0607903	0.0835316		7	112	1198	0.047836	0.0260622		1.29 (0.97-1.72)	0.0948683	0.261188		0	68	522	0.0576271	0.248269		0	84	616	0.06	0.165773	0.96 (0.69-1.33)	0.791968	0.792
rs9409230			T123007581A	1	49	417	0.0546039	1		4	34	426	0.0452586	0.0103377		1.22 (0.80-1.85)	0.368771	0.10535		3	65	589	0.0540335	0.427496		8	101	1207	0.0444529	0.00314018		1.23 (0.91-1.66)	0.198601	0.245286		0	60	530	0.0508475	0.390285		1	70	629	0.0514286	1	0.99 (0.70-1.40)	0.937917	0.612
rs7030849			C123009655T	82	246	144	0.434322	0.223076		78	216	174	0.397436	0.440516		1.16 (0.97-1.40)	0.102705	0.0882973		117	326	215	0.425532	0.750418		186	588	462	0.38835	1		1.17 (1.02-1.34)	0.0258889	0.0818637		129	287	173	0.462649	0.619868		130	321	249	0.415	0.139805	1.21 (1.04-1.42)	0.0172585	0.0476673
rs747846			T123022431G	51	183	238	0.301907	0.0812716		50	176	243	0.294243	0.0448169		1.04 (0.85-1.26)	0.727441	0.910201		70	259	330	0.302731	0.0795825		180	575	562	0.354973	0.0921246		0.79 (0.68-0.91)	0.00144245	0.00513811
rs12343027			T123027074C	3	48	421	0.0572034	0.187686		1	49	420	0.0542553	1		1.06 (0.71-1.57)	0.782352	0.60977		2	50	606	0.0410334	0.297611		3	113	1201	0.0451784	0.746302		0.90 (0.65-1.26)	0.551369	0.733876
rs4837817			C123034984G	11	106	354	0.135881	0.330842		13	110	347	0.144681	0.260773		0.93 (0.72-1.21)	0.591352	0.858036		14	160	485	0.14264	0.873137		35	347	935	0.158314	0.679119		0.88 (0.73-1.07)	0.199332	0.436637
rs4595204			T123056182A	0	33	439	0.0349576	1		2	31	436	0.0373134	0.128546		0.93 (0.58-1.52)	0.786391	0.285		1	58	599	0.0455927	1		0	120	1197	0.0455581	0.107576		1.00 (0.73-1.37)	0.961645	0.42
rs10985196	GSN	intronic	A123072865C	20	176	275	0.229299	0.242214		18	145	306	0.192964	0.882124		1.24 (1.00-1.55)	0.0506213	0.0944748		46	217	396	0.234446	0.0387546		35	363	919	0.164389	1		1.56 (1.32-1.83)	1.79168e-07	4.9298e-07		35	205	351	0.232657	0.489814		32	239	429	0.216429	0.911647	1.10 (0.91-1.32)	0.326795	0.513315
rs306781	GSN	intronic	C123082765T	0	9	463	0.0095339	1		1	21	448	0.0244681	0.241018		0.38 (0.18-0.83)	0.0142002	0.074		0	31	628	0.0235205	1		0	65	1252	0.0246773	1		0.95 (0.62-1.47)	0.821113	0.822		0	14	577	0.0118443	1		1	11	688	0.00928571	0.054666	1.28 (0.60-2.73)	0.537056	0.404
rs11787991	GSN	intronic	T123086454G	1	28	443	0.0317797	0.378583		0	37	431	0.0395299	1		0.80 (0.49-1.30)	0.363313	0.329		2	41	616	0.0341426	0.170598		1	76	1239	0.0296353	1		1.16 (0.80-1.68)	0.445974	0.49398
rs7046030	GSN	intronic	C123087058T	19	165	283	0.217345	0.496115		17	135	312	0.182112	0.639563		1.25 (0.99-1.57)	0.0563117	0.106194		40	209	408	0.219939	0.06834		34	342	942	0.155539	0.674571		1.53 (1.29-1.81)	9.84571e-07	5.13756e-06		32	195	363	0.219492	0.400211		25	227	445	0.198709	0.634289	1.13 (0.94-1.37)	0.196956	0.258366
rs12683459	GSN	intronic	A123088119G	19	170	283	0.220339	0.348752		17	140	313	0.185106	0.76048		1.24 (0.99-1.56)	0.0549739	0.105932		40	211	407	0.221125	0.0887354		32	344	939	0.155133	0.916336		1.55 (1.31-1.83)	4.86415e-07	2.1924e-06		32	193	366	0.217428	0.333539		25	229	446	0.199286	0.55535	1.12 (0.92-1.35)	0.258977	0.271995
rs11788156	GSN	intronic	C123111661G	0	39	433	0.0413136	1		2	33	435	0.0393617	0.154554		1.05 (0.66-1.66)	0.830076	0.234		2	57	600	0.0462822	0.643766		2	100	1214	0.0395137	1		1.18 (0.85-1.63)	0.317744	0.588461
rs4837839	GSN	intronic	T123111948C	94	223	154	0.436306	0.453407		122	224	123	0.498934	0.355623		0.78 (0.65-0.93)	0.00776551	0.028757		136	303	220	0.436267	0.0964554		263	641	412	0.443389	0.655002		0.97 (0.85-1.11)	0.675333	0.504832		114	263	214	0.415398	0.0422686		149	329	222	0.447857	0.194066	0.88 (0.75-1.02)	0.108228	0.226196
rs306783	GSN	intronic	T123112418C	100	235	136	0.461783	1		81	236	151	0.425214	0.570279		1.16 (0.97-1.39)	0.107833	0.250566		142	294	223	0.438543	0.0175395		249	612	455	0.421733	0.0902635		1.07 (0.94-1.22)	0.328624	0.382851		131	276	184	0.455161	0.158883		136	341	223	0.437857	0.817796	1.07 (0.92-1.25)	0.385815	0.477037
rs306784	GSN	intronic	T123112473G	69	236	165	0.397872	0.335889		58	219	191	0.357906	0.762956		1.19 (0.98-1.43)	0.0696783	0.175932		104	292	262	0.379939	0.136823		178	595	544	0.361048	0.473482		1.08 (0.95-1.24)	0.253553	0.389863		98	270	223	0.394247	0.301502		87	334	279	0.362857	0.414921	1.14 (0.97-1.34)	0.101828	0.106171
rs10818527	GSN	intronic	A123115075G	60	225	186	0.366242	0.553003		42	205	222	0.308102	0.664833		1.30 (1.07-1.57)	0.0069808	0.0263113		94	283	282	0.35736	0.106787		126	581	610	0.316249	0.483974		1.20 (1.05-1.38)	0.0099644	0.00778227		83	267	241	0.366328	0.535115		81	320	299	0.344286	0.801742	1.10 (0.94-1.29)	0.244845	0.398537
rs16910509	GSN	intronic	T123123292C	13	98	361	0.131356	0.0658555		16	79	375	0.118085	0.000161145		1.13 (0.86-1.48)	0.414164	0.273858		14	128	516	0.118541	0.0901497		25	350	942	0.15186	0.285067		0.75 (0.62-0.92)	0.00452639	0.00207146
rs2304393	GSN	G471G	T123123435C	1	39	427	0.0438972	0.600704		1	42	421	0.0474138	1		0.92 (0.60-1.43)	0.716317	0.938197		0	48	611	0.0364188	1		1	120	1195	0.0463526	0.522703		0.78 (0.55-1.09)	0.140242	0.342
rs12683989	GSN	intronic	T123125867C	1	50	421	0.0550847	1		0	47	423	0.05	0.620019		1.11 (0.74-1.66)	0.614758	0.554		2	94	563	0.0743551	0.568133		5	116	1196	0.047836	0.21782		1.60 (1.22-2.10)	0.000702202	0.00172778		2	67	522	0.0600677	1		0	83	614	0.0595409	0.16337	1.01 (0.73-1.40)	0.944211	0.241
rs1560980	GSN	intronic	C123133818G	1	31	439	0.0350318	0.440472		1	31	435	0.0353319	0.443349		1.01 (0.62-1.65)	0.954828	0.99944		3	47	609	0.0402124	0.0813454		3	103	1210	0.0414134	0.486639		0.97 (0.69-1.36)	0.859044	0.622449
rs7039494	GSN	intronic	T123134411A	12	136	324	0.169492	0.743669		18	108	341	0.154176	0.0197246		1.12 (0.88-1.43)	0.377508	0.0911273		15	164	480	0.147193	0.758159		44	410	863	0.189066	0.653126		0.74 (0.62-0.89)	0.00105808	0.00378387
rs12340264	STOM	intronic	T123149742C	6	72	394	0.0889831	0.245842		6	77	386	0.0948827	0.289248		0.93 (0.68-1.27)	0.665719	0.889134		8	108	543	0.0940819	0.355124		17	235	1064	0.102204	0.295971		0.91 (0.73-1.14)	0.428352	0.707507
rs12554081	STOM	intronic	A123165145C	13	117	342	0.151483	0.471983		19	89	362	0.135106	0.000200407		1.14 (0.88-1.48)	0.335528	0.065104		18	150	491	0.141123	0.145482		34	381	902	0.170463	0.437099		0.80 (0.66-0.96)	0.0180972	0.0134666
rs17086	STOM	intronic	G123165341A	68	203	200	0.359873	0.162186		69	190	210	0.34968	0.0194494		1.05 (0.87-1.26)	0.657693	0.713483
rs10818531	STOM	intronic	T123168845C	1	39	432	0.0434322	0.596624		1	42	425	0.0470085	1		0.92 (0.60-1.42)	0.709188	0.935137		1	48	609	0.0379939	1		1	122	1194	0.0470767	0.359509		0.80 (0.57-1.12)	0.184881	0.3454
rs367395	STOM	intronic	T123171333G	9	106	357	0.131356	0.687556		13	82	375	0.114894	0.00480451		1.16 (0.88-1.53)	0.294528	0.123163		11	131	517	0.116085	0.44499		25	340	949	0.148402	0.445211		0.75 (0.62-0.92)	0.00531185	0.0103313
a Positions according to genomic conting NT_008470.18 (Entrez Nucleotide). The minor allele is listed first, followed by the position in National Center for Biotechnology Information Genome Build 36.2 and then the major allele.
b MAF is the minor allele frequency.
c Hardy-Weinberg equilibrium testing was accomplished through the exact test of Weir as described in the Materials and Methods.
d Calculated using Cochran-Armitage Trend test.
e Calculated using William's-corrected G test.
